# Supplementary material for: Vibrational Energy Transfer in CO+N2 Collisions: A Database for V–V and V–T/R Quantum-Classical Rate Coefficients
Source: Molecules. 2021 Nov 25;26(23):7152. doi: 10.3390/molecules26237152 (PMC8659027; doi:10.3390/molecules26237152)
Supplement: Supplementary file 1 [file molecules-26-07152-s001.zip]

Archive with 1 entries (1 files):
- molecules-1471078-supplementary.pdf
